# Supplementary material for: Adsorption of Diclofenac Sodium by Aged Degradable and Non-Degradable Microplastics: Environmental Effects, Adsorption Mechanisms
Source: Toxics. 2022 Dec 27;11(1):24. doi: 10.3390/toxics11010024 (PMC9863539; doi:10.3390/toxics11010024)
Supplement: Supplementary file 1 [file toxics-11-00024-s001.zip]

Archive with 1 entries (1 files):
- toxics-2103550-supplementary.pdf
